# Supplementary material for: Evolution of Extensively Drug-Resistant Tuberculosis over Four Decades: Whole Genome Sequencing and Dating Analysis of Mycobacterium tuberculosis Isolates from KwaZulu-Natal
Source: PLoS Med. 2015 Sep 29;12(9):e1001880. doi: 10.1371/journal.pmed.1001880 (PMC4587932; doi:10.1371/journal.pmed.1001880)
Supplement: S4 Table — Polymorphisms were deemed consistent with compensatory mutations when they evolved after or concurrent to genotypic rifampicin resistance. Many previously described putative compensatory mutations occurred in this evolutionary pattern, and 26 novel polymorphisms were newly described. (XLSX) [file pmed.1001880.s009.xlsx]

## Sheet: Sheet1
	H37Rv coordinate	Polymorphism	Total # strains with genetic feature	Total # evolutions	# evolutions after genotypic rifampicin resistance	# evolutions before genotypic rifampicin resistance	# evolutions concurrent to genotypic rifampicin resistance	# evolutions after or concurrent to genotypic rifampicin resistance	Previously described	Song	Casali	Comas	de Vos	Newly described	Newly described with pattern consistent with compensatory mutation
rpoB (outside of the RRDR)	759897	P30A	1	1	0	0	0	0				n/a	n/a	yes
	759943	P45L	1	1	1	0	0	1	yes	codon	codon	n/a	n/a
	760098	M97L	1	1	0	0	0	0				n/a	n/a	yes
	760146	V113I	1	1	0	0	0	0				n/a	n/a	yes
	760317	V170F	1	1	0	0	0	0				n/a	n/a	yes
	760584	D259N	1	1	0	0	1	1				n/a	n/a	yes	yes
	760603	D265A	1	1	1	0	0	1				n/a	n/a	yes	yes
	760666	A286V	1	1	0	0	1	1				n/a	n/a	yes	yes
	761035	Q409R	6	1	0	0	1	1	yes	yes		n/a	n/a
	761247	I480V	2	1	0	0	1	1				n/a	n/a	yes	yes
	761269	N487S	1	1	0	0	1	1				n/a	n/a	yes	yes
	761280	I491F	7	1	0	0	0	0	yes		codon	n/a	n/a
	761280	I491L	1	1	1	0	0	1	yes		codon	n/a	n/a
	761281	I491T	1	1	0	0	1	1	yes		codon	n/a	n/a
	761286	S493T	6	1	0	0	0	0				n/a	n/a	yes
	761427	S540A	1	1	0	0	1	1				n/a	n/a	yes	yes
	761470	L554P	2	1	1	0	0	1				n/a	n/a	yes	yes
	761473	V555A	1	1	0	0	1	1				n/a	n/a	yes	yes
	761499	Y564H	1	1	1	0	0	1				n/a	n/a	yes	yes
	761550	V581M	4	1	0	0	1	1				n/a	n/a	yes	yes
	761829	H674Y	1	1	0	0	1	1	yes	codon		n/a	n/a
	761830	H674P	1	1	1	0	0	1	yes	codon		n/a	n/a
	762280	R824L	2	1	0	0	1	1				n/a	n/a	yes	yes
	762288	R827C	8	1	0	0	1	1	yes	yes	yes	n/a	n/a
	762734	Q975H	5	1	0	0	1	1				n/a	n/a	yes	yes
	762892	H1028R	6	1	1	0	0	1				n/a	n/a	yes	yes
	762918	A1037S	1	1	0	0	1	1				n/a	n/a	yes	yes
	763027	Y1073S	1	1	1	0	0	1				n/a	n/a	yes	yes
	763126	I1106T	50	1	1	0	1	2				n/a	n/a	yes	yes
rpoC	763413	L14R	1	1	0	0	1	1						yes	yes
	763887	A172V	9	1	0	3	0	0						yes
	764366	G332S	2	1	1	0	0	1	yes	yes	yes		codon
	764672	P434T	1	1	0	0	1	1	yes	codon	codon	codon
	764747	R459W	1	1	0	0	1	1						yes	yes
	764820	V483G	2	1	0	0	1	1	yes	yes	yes	yes
	764843	I491V	1	1	1	0	0	1	yes		yes	yes	codon
	764925	E518A	1	1	1	0	0	1						yes	yes
	764947	H525Q	1	1	0	0	1	1	yes		yes	codon	yes
	765153	G594E	38	1	0	8	0	0	yes	yes			yes-low
	765240	D623G	1	1	0	0	0	0						yes
	765241	D623G	1	1	0	0	0	0						yes
	765466	N698K	1	1	1	0	0	1	yes		yes	yes	codon
	765497	V709L	1	1	0	0	1	1						yes	yes
	765516	K715T	1	1	0	0	1	1	yes	yes
	765573	A734G	1	1	0	0	1	1						yes	yes
	765622	E750D	2	2	2	0	0	2	yes	codon
	765850	N826K	1	1	0	0	0	0	yes		yes
	766025	I885V	1	1	0	0	1	1						yes	yes
	766123	E917D	1	1	0	0	0	0						yes
	766488	V1039A	9	2	1	0	1	2						yes	yes
	766488	V1039G	1	1	1	0	0	1						yes	yes
	766490	P1040S	18	2	0	0	2	2	yes	yes	yes		codon
	766491	P1040R	3	2	1	0	1	2	yes	yes	yes		yes-low
	766503	A1044V	6	1	0	2	0	0						yes
	766747	Q1125H	1	1	0	0	1	1	yes				yes-low
	767126	V1252M	1	1	1	0	0	1	yes	codon	codon
	767126	V1252L	5	1	0	0	1	1	yes	yes	codon
	767280	A1303V	1	1	0	0	1	1						yes	yes
	767306	Y1312H	1	1	0	0	0	0						yes
rpoA	3877732	E319K	4	1	0	1	0	0	yes				yes
	3877929	D253A	1	1	0	0	0	0						yes
	3878128	T187A	1	1	0	0	1	1	yes	yes	yes	yes
	3878139	V183G	3	2	0	0	1	1	yes	yes	yes	yes
	3878596	G31S	1	1	0	0	1	1	yes		yes
	3878613	P25L	1	1	0	0	1	1						yes	yes

## Sheet: Sheet6
# evolutions after or concurrent to genotypic rifampicin resistance	Previously described
0	yes
0	yes
0	yes
0	yes
1	yes
1	yes
1	yes
1	yes
1	yes
1	yes
1	yes
1	yes
1	yes
1	yes
1	yes
1	yes
1	yes
1	yes
1	yes
1	yes
1	yes
1	yes
1	yes
1	yes
2	yes
2	yes
2	yes
0
0
0
0
0
0
0
0
0
0
0
0
1
1
1
1
1
1
1
1
1
1
1
1
1
1
1
1
1
1
1
1
1
1
1
1
2
2
