# Supplementary material for: Evolution of Extensively Drug-Resistant Tuberculosis over Four Decades: Whole Genome Sequencing and Dating Analysis of Mycobacterium tuberculosis Isolates from KwaZulu-Natal
Source: PLoS Med. 2015 Sep 29;12(9):e1001880. doi: 10.1371/journal.pmed.1001880 (PMC4587932; doi:10.1371/journal.pmed.1001880)
Supplement: S5 Table — The vast majority of rpoA, rpoC, and non-RRDR rpoB mutations that evolved with an evolutionary pattern consistent with rifampicin compensation evolved in association with rpoB S450L. (XLSX) [file pmed.1001880.s010.xlsx]

## Sheet: Sheet1
	H37Rv coordinate	Polymorphism	Total # strains with genetic feature	Total # evolutions	# RRDR evolutions with at least 1 subsequent evolution of a putative compensatory mutation	# RRDR evolutions with at least 1 concurrent evolution of a putative compensatory mutation	# RRDR evolutions with at least 1 subsequent or concurrent evolution of a putative compensatory mutation	Ratio (fraction of RRDR evolutions with a subsequent or concurrent evolution of a puatative compensatory mutation)
rpoB (RRDR)	761096	Q429H	2	1	0	0	0	0
	761098	L430P	8	8	0	1	1	0.125
	761104	Q432L	2	1	0	0	0	0
	761111	M434I	1	1	0	0	0	0
	761112	D435F	1	1	0	0	0	0
	761112	D435Y	17	12	2	2	4	0.333333
	761113	D435F	1	1	0	0	0	0
	761113	D435G	51	2	0	2	2	1
	761113	D435V	16	7	1	1	2	0.285714
	761131	S441L	1	1	0	0	0	0
	761142	H445Y	7	4	0	0	0	0
	761142	H445N	1	1	0	0	0	0
	761142	H445D	3	3	0	1	1	0.333333
	761143	H445L	8	6	0	1	1	0.166667
	761143	H445R	2	2	0	2	2	1
	761144	H445Q	1	1	0	0	0	0
	761158	S450W	6	1	1	1	1	1
	761158	S450L	88	36	6	21	26	0.722222
	761164	L452P	69	3	1	0	1	0.333333
